# Supplementary material for: First Indications of Omsk Haemorrhagic Fever Virus beyond Russia
Source: Viruses. 2022 Apr 4;14(4):754. doi: 10.3390/v14040754 (PMC9030969; doi:10.3390/v14040754)
Supplement: Supplementary file 1 [file viruses-14-00754-s001.zip]

Archive with 1 entries (1 files):
- viruses-1654709-supplementary.pdf
